# Supplementary material for: Gender-specific and dose-dependent responses to L-se-methylselenocysteine are mediated by the gut microbiota-metabolite axis: implications for intestinal homeostasis and safe clinical application
Source: Front Nutr. 2026 Mar 19;13:1803630. doi: 10.3389/fnut.2026.1803630 (PMC13045510; doi:10.3389/fnut.2026.1803630)
Supplement: Supplementary file 1 [file Table_1.XLSX]

## Sheet: Sheet1
Enrich	Compounds	logFC	Q_value	Catory
T1M	Tauro-beta-muricholic acid	2.30099	0.0107224	Bile acids
T2F	Alpha-Muricholic acid	-2.12999	0.0326253	Bile acids
	N-[(3a,5b,7b)-7-hydroxy-24-oxo-3-(sulfooxy)cholan-24-yl]-Glycine	4.00327	9.85181e-05	Bile acids
	N-[(3a,5b,7a,12a)-3,12-dihydroxy-24-oxo-7-(sulfooxy)cholan-24-yl]-Glycine	2.29447	0.00944753	Bile acids
T2M	Glycochenodeoxycholic acid	5.81279	0.000119491	Bile acids
	Isolithocholic acid	2.28342	0.0182989	Bile acids
	Petromyzonol sulfate	-3.03016	0.0372165	Bile acids
T3F	Taurolithocholic acid	3.74904	0.0183164	Bile acids
	Lithocholic acid 3-O-sulfate	4.6717	0.0317803	Bile acids
	Ursodeoxycholic acid	2.84872	0.0105478	Bile acids
	Trilostane	-3.20888	0.0165619	Bile acids
	3Alpha,7Alpha,12Alpha-trihydroxy-5Beta-cholestan-26-oic acid	2.13019	0.00329503	Bile acids
	N-[(3a,5b,7b)-7-hydroxy-24-oxo-3-(sulfooxy)cholan-24-yl]-Glycine	4.59744	0.0354958	Bile acids
	N-[(3a,5b,7a,12a)-3,12-dihydroxy-24-oxo-7-(sulfooxy)cholan-24-yl]-Glycine	3.26233	0.000146407	Bile acids
	N-[(3a,5b,7a,12a)-3,7-dihydroxy-24-oxo-12-(sulfooxy)cholan-24-yl]-Glycine	2.16463	0.0357549	Bile acids
T3M	Glycochenodeoxycholic acid	4.29698	0.00603416	Bile acids
	Isolithocholic acid	2.91316	0.0147196	Bile acids
	Isodeoxycholic acid	2.11883	0.00026658	Bile acids
	N-[(3a,5b,7a,12a)-3,7-dihydroxy-24-oxo-12-(sulfooxy)cholan-24-yl]-Glycine	2.12942	0.00213925	Bile acids
T4F	Deoxycholic acid	-4.71613	0.000241476	Bile acids
	Hyodeoxycholic acid	-2.67025	0.0260993	Bile acids
	Chenodeoxycholic acid	-4.45182	0.0042251	Bile acids
	3b-Hydroxy-5-cholenoic acid	-2.93417	0.00763855	Bile acids
	alpha-Muricholic acid	-3.25278	0.0195569	Bile acids
	Gamma-Mercholic Acid	-2.01401	0.0466027	Bile acids
	beta-Muricholic acid	-4.2975	3.23558e-05	Bile acids
	N-[(3a,5b,7b)-7-hydroxy-24-oxo-3-(sulfooxy)cholan-24-yl]-Glycine	4.51865	0.00689768	Bile acids
	N-[(3a,5b,7a,12a)-3,7-dihydroxy-24-oxo-12-(sulfooxy)cholan-24-yl]-Glycine	3.18232	0.00553092	Bile acids
T4M	Deoxycholic acid	-2.42296	0.00351418	Bile acids
	Hyocholic acid	-4.14848	0.00247229	Bile acids
	Glycochenodeoxycholic acid	5.9611	0.0138934	Bile acids
	Chenodeoxycholic acid	-2.67704	0.0207126	Bile acids
	Taurallocholic acid	-2.00976	0.00546491	Bile acids
	Alpha-Muricholic acid	-3.83662	0.00943367	Bile acids
	Trilostane	-2.76827	0.0154136	Bile acids
