# Supplementary material for: Gender-specific and dose-dependent responses to L-se-methylselenocysteine are mediated by the gut microbiota-metabolite axis: implications for intestinal homeostasis and safe clinical application
Source: Front Nutr. 2026 Mar 19;13:1803630. doi: 10.3389/fnut.2026.1803630 (PMC13045510; doi:10.3389/fnut.2026.1803630)
Supplement: Supplementary file 2 [file Table_2.XLSX]

## Sheet: Sheet1
Enrich	Compounds	logFC	qvalue	Function
T1F	FAA(18:1)	2.08902	0.0190034
	11,14-Eicosadienoic acid	-3.15995	0.0272945
	(Z)-11-Hexadecenal	-3.90982	0.00243033
	FFA(22:5)	-2.66848	0.00185786
	Omega-Cycloheptylundecanoic acid	-2.01124	0.0286704
	Docosa-4,10,13,16-tetraenoic acid	-2.29033	0.00161188
T1M	FFA(17:1)	2.90068	0.00554343
	FFA(18:3)	4.52095	0.0099919
	Eicosapentaenoic acid	2.02271	0.0313474
	Heptanoic acid	-2.22675	0.0415452
T2F	Stearidonic acid	2.48924	0.0308846	Improve gut microbiota health
	FAA(18:1)	2.32235	0.00704287
	Omega-Cycloheptylundecanoic acid	-3.67324	0.0115836
T2M	FFA(17:1)	2.35151	0.0082846
	Stearic acid	-3.12409	0.00516181	Improve gut microbiota health
	Octadec-9-ene-1-carboxylic acid	-2.17709	0.0249327	Improve gut microbiota health
T3F	Stearidonic acid	2.569	0.0174507	Improve gut microbiota health
	(S)-14-Methylhexadecanoic acid	2.99786	0.000766124
	9-Hexadecenoic acid	6.87392	0.00371344
	(2-Hydroxy-2-oxo-1,2lambda5-oxaphospholan-5-yl)methyl (Z)-octadec-9-enoate	-2.2358	0.0140061	anti-inflammatory
	2-({4-Chloro-6-[(2,3-dimethylphenyl)amino]pyrimidin-2-yl}sulfanyl)octanoic acid	-5.45062	0.0497489	anti-inflammatory
	O-(2-tetradecenoyl)carnitine	-2.4673	0.00928233	downregulation benefits anti-inflammation
	Omega-Cycloheptylundecanoic acid	-2.37206	0.00912185	Enhance intestinal barrier function
	Docosa-4,10,13,16-tetraenoic acid	-2.80101	0.00157016
T3M	16-Hydroxyhexadecanoic acid	2.97173	0.0388922
	9-Hexadecenoic acid	5.52897	0.000479793
	Stearic acid	-2.58112	0.00720374	Improve gut microbiota health
	FFA(22:5)	2.01158	0.00703006	Improve gut microbiota health
	N-Stearoyl Taurine	-2.16163	0.00723074
	Omega-Cycloheptylundecanoic acid	-2.05629	0.000341724
T4F	(2-Hydroxy-2-oxo-1,2lambda5-oxaphospholan-5-yl)methyl (Z)-octadec-9-enoate	-3.52816	0.0255226
	Dihomo-alpha-linolenic acid	-2.74247	0.00139731
	Dihomo-gamma-linolenic acid	-2.11902	0.0495369
	Xi-8-Hydroxyhexadecanedioic acid	-2.68593	0.016519
	Docosa-4,10,13,16-tetraenoic acid	-3.98424	0.00368773
T4M	FFA(17:1)	2.38506	0.00304334
	Stearidonic acid	2.36887	0.00125193	Improve gut microbiota health
	9-Hexadecenoic acid	7.35856	0.00489928
	Alpha-Linolenic acid	2.83047	0.0118533	Improve gut microbiota health
	(2-Hydroxy-2-oxo-1,2lambda5-oxaphospholan-5-yl)methyl (Z)-octadec-9-enoate	3.6151	0.0162487
	Heptanoic acid	-2.68767	0.00719766
	Omega-Cycloheptylundecanoic acid	-3.7437	0.00333924
	Docosa-4,10,13,16-tetraenoic acid	-2.09607	0.0266507
