# Supplementary material for: Gender-specific and dose-dependent responses to L-se-methylselenocysteine are mediated by the gut microbiota-metabolite axis: implications for intestinal homeostasis and safe clinical application
Source: Front Nutr. 2026 Mar 19;13:1803630. doi: 10.3389/fnut.2026.1803630 (PMC13045510; doi:10.3389/fnut.2026.1803630)
Supplement: Supplementary file 3 [file Table_3.XLSX]

## Sheet: Sheet1
Enrich	Compounds	logFC	Q_value	Catory
T1F	Arg-Trp-His	-2.08373	0.010262	Small Peptide
	Trp-Lys-Arg	2.93136	0.0221847	Small Peptide
	n-Methyl-l-valyl-l-tryptophanol	-3.0248	0.00483425	Amines
	Trp-Lys-Trp	2.93037	0.00181953	Small Peptide
	Val-His-Trp	2.90818	0.0110839	Small Peptide
	Naltrindole	2.4514	0.000337292	Indole and Its derivatives
	Cys-Trp	-3.35686	0.00628928	Small Peptide
	1-[(5-chloro-1H-indol-2-yl)carbonyl]-4-methylpiperazine	-2.19617	0.00435895	Ketones
T1M	Oxindole	-2.0594	0.00693914	Indole and Its derivatives
	H-Trp-ser-OH	2.06168	0.00136535	Small Peptide
	N-(3-Indolylacetyl)-L-alanine	3.52489	0.00579906	Amino acid derivatives
	Trp-Gly-Leu	2.86903	0.00552637	Small Peptide
	Ile-Ala-Trp	2.95362	0.00193973	Small Peptide
	Trp-Lys-Arg	2.08438	0.000430865	Small Peptide
	Trp-Asp-Ile	2.06253	0.0404335	Small Peptide
T2F	JWH 200 5-hydroxyindole metabolite	-2.15385	0.00869292	Ketones
	n-Methyl-l-valyl-l-tryptophanol	-2.69504	0.00703853	Amines
	Glu-Trp-Arg	3.37749	0.000287923	Small Peptide
	Bisindolylmaleimide i	-2.56159	0.00650313	Heterocyclic compounds
	JWH 018 2-hydroxyindole metabolite-d9	3.12461	0.0078242	Indole and Its derivatives
	1-[(5-chloro-1H-indol-2-yl)carbonyl]-4-methylpiperazine	-3.27117	0.011471	Ketones
	Trp-Cys	2.6327	0.0280632	Small Peptide
	Asn-Trp-His	-2.59272	0.0131194	Small Peptide
T2M	3-Hydroxy-3-methyloxindole	-2.2519	0.00736147	Indole and Its derivatives
	JWH 200 5-hydroxyindole metabolite	-2.75928	0.00219141	Ketones
	Trp-His-Phe	2.07029	0.005591	Small Peptide
	Indoxyl sulfate	2.53455	0.0347872	Indole and Its derivatives
	Leu-Trp	2.1603	0.000679217	Small Peptide
T3F	Arg-Trp-His	-2.00771	0.0303773	Small Peptide
	Phe-Trp-Gly	2.34249	0.00120743	Small Peptide
	n-Methyl-l-valyl-l-tryptophanol	-3.01231	0.00256777	Amines
	Glu-Trp-Arg	3.95246	0.0296669	Small Peptide
	Tyr-Trp-Ser	3.69692	0.0159785	Small Peptide
	Indole 3-Ethanol	3.40523	0.0311619	Indole and Its derivatives
	3-Methylindole	-2.01158	0.0264225	Indole and Its derivatives
	N-(3-pyridyl)-Indomethacin amide	4.10543	0.00992538	Amines
	Bisindolylmaleimide i	-4.39574	0.0106772	Heterocyclic compounds
	JWH 018 2-hydroxyindole metabolite-d9	2.73824	0.00997495	Indole and Its derivatives
	Bisindolylmaleimide IV	2.29537	0.0118015	Heterocyclic compounds
	JWH 018 6-methoxyindole analog	-5.21113	0.00858702	Ketones
	N-(Adamantan-1-yl)-1-(5-fluoropentyl)-1H-indole-3-carboxamide	-4.28408	0.0452905	Amines
	1-[(5-chloro-1H-indol-2-yl)carbonyl]-4-methylpiperazine	-3.17208	0.00211001	Ketones
	L-Tryptophan, N-[[(6-deoxy-alpha-L-mannopyranosyl)oxy]hydroxyphosphinyl]-L-leucyl-	-2.46805	0.000418853	Heterocyclic compounds
T3M	Trp-Gly-Leu	2.00606	0.0430867	Small Peptide
	Indole-3-lactic acid	2.94812	0.00271361	Indole and Its derivatives
	JWH 018 6-hydroxyindole metabolite-d9	2.18705	0.00952466	Indole and Its derivatives
T4F	Arg-Trp-His	-2.45863	0.0075342	Small Peptide
	Gly-Trp-Arg	3.68319	0.000687489	Small Peptide
	Trp-Ser-Lys	3.03811	0.00126136	Small Peptide
	Trp-Lys-Arg	4.27766	0.0375883	Small Peptide
	Glu-Trp-Arg	4.67153	0.0260653	Small Peptide
	Indole 3-Ethanol	5.93544	0.0332657	Indole and Its derivatives
	Indole-3-carboxylic acid	5.92722	0.0152885	Indole and Its derivatives
	N-(3-pyridyl)-Indomethacin amide	2.30231	0.0188947	Amines
	Indolocarbazole nitrogen derivative	-3.17012	0.000861944	Ketones
	N-(4-Acetamidophenyl)indomethacin Amide	-2.13004	0.0039725	Amines
	N-Acetyl-DL-tryptophan	-2.68506	0.00197482	Amino acid derivatives
	Bisindolylmaleimide i	-3.33404	0.00301434	Heterocyclic compounds
	Bisindolylmaleimide IV	2.02985	0.0165346	Heterocyclic compounds
	JWH 018 6-methoxyindole analog	-4.91999	0.00863733	Ketones
	1-[(5-chloro-1H-indol-2-yl)carbonyl]-4-methylpiperazine	-4.51714	0.0107466	Ketones
	Indoprofen	2.30134	0.0179978	Heterocyclic compounds
	L-Tryptophan-L-glutamine	-2.38506	0.00151316	Small Peptide
	JWH 018 6-hydroxyindole metabolite-d9	-4.18846	0.00261264	Indole and Its derivatives
	Asn-Trp-His	-3.2148	0.0010272	Small Peptide
T4M	Trp-Lys-Arg	2.23268	0.000129233	Small Peptide
	Glu-Trp-Arg	2.18165	0.0154012	Small Peptide
	Tyr-Trp-Ser	3.59927	0.000513086	Small Peptide
	5,6-Indolequinone-2-carboxylic acid	3.42258	0.001117	Organic acid and Its derivatives
	N-Acetyl-DL-tryptophan	-2.24505	0.0312637	Amino acid derivatives
