# Supplementary material for: Gender-specific and dose-dependent responses to L-se-methylselenocysteine are mediated by the gut microbiota-metabolite axis: implications for intestinal homeostasis and safe clinical application
Source: Front Nutr. 2026 Mar 19;13:1803630. doi: 10.3389/fnut.2026.1803630 (PMC13045510; doi:10.3389/fnut.2026.1803630)
Supplement: Supplementary file 4 [file Table_4.XLSX]

## Sheet: Sheet1
Enrich	Compounds	logFC	qvalue	Catory
T1F	Bovinic acid	4.1613	0.00595046	Oxidized lipids
	gamma-Tocotrienol	2.109	0.0340328	Hormones and hormone related compounds
T2F	PS(18:0/20:4)	4.5381	0.0102982	PS
T2M	PS(18:0/20:4)	3.04574	0.0483056	PS
	Methylgingerol	-4.34828	0.00196442	Phenolic acids
T3F	gamma-Tocotrienol	2.1119	0.0129062	Hormones and hormone related compounds
	PS(18:0/20:4)	4.27494	0.016221	PS
	7-Chloro-6-[4-(diethylamino)phenyl]quinoline-5,8-dione	-2.01909	0.00602494	Ketones
	Dicyclomine	2.10863	0.000982749	Others
	2-Nonanone	3.44721	0.00572739	Ketones
	3,4-Dihydroxybenzeneacetic acid	-2.1011	0.0212849	Phenolic acids
T3M	PS(18:0/20:4)	3.66593	0.00525786	PS
	2-Nonanone	2.52319	0.00401417	Ketones
T4F	Glutathione	-2.90601	0.0351848	Amino acid derivatives
	gamma-Tocotrienol	2.83498	0.00700134	Hormones and hormone related compounds
	5alpha-Androstane-3alpha,17beta-diol	3.15083	0.0128363	Hormones and hormone related compounds
	Dicyclomine	3.35759	0.0106915	Others
	2-Nonanone	4.77792	0.0122597	Ketones
	3-p-Coumaroylquinic acid	-2.22118	0.0106047	Phenolic acids
T4M	Glutathione	-2.07335	0.00529344	Amino acid derivatives
	PS(18:0/20:4)	4.39632	0.00645732	PS
	2-Nonanone	3.92737	0.0150022	Ketones
